# Supplementary material for: Towards a Cost-Effective Implementation of Genomic Prediction Based on Low Coverage Whole Genome Sequencing in Dezhou Donkey
Source: Front Genet. 2021 Nov 3;12:728764. doi: 10.3389/fgene.2021.728764 (PMC8595392; doi:10.3389/fgene.2021.728764)
Supplement: Supplementary file 1 [file Table2.XLSX]

## Sheet: Chromosome 1
Table S2 Imputation performance for three repeatedly sampled samples from the 617 animals
Size	Depth	ga_1	ga_2	ga_3	ga(mean)	gc_1	gc_2	gc_3	gc(mean)
200	3.5x	0.95017	0.951265	0.951739	0.951058	98.5349	98.5407	98.5342	98.5366
200	2x	0.944376	0.947299	0.946583	0.946086	98.3957	98.5024	98.3602	98.4194
200	1.5x	0.940068	0.940896	0.941014	0.94066	98.1946	98.2457	98.2533	98.2312
200	1x	0.924577	0.92568	0.920022	0.923426	97.8066	97.8599	97.7979	97.8215
200	0.5x	0.89157	0.90799	0.888788	0.896116	97.2359	97.0987	97.1544	97.163
400	3.5x	0.95268	0.953979	0.956424	0.954361	98.5995	98.609	98.6333	98.6139
400	2x	0.951549	0.949969	0.950843	0.950787	98.5518	98.5658	98.569	98.5622
400	1.5x	0.946898	0.945898	0.944231	0.945676	98.3897	98.5569	98.5188	98.4884
400	1x	0.943896	0.94469	0.943884	0.944157	98.358	98.4099	98.4068	98.3915
400	0.5x	0.938966	0.932659	0.931067	0.934231	98.157	98.1569	98.0741	98.1293
ga:genotypic accuracy gc: genotypic concordance

## Sheet: Chromosome 19
Table S2 Imputation performance for three repeatedly sampled samples from the 617 animals
Size	Depth	ga_1	ga_2	ga_3	ga(mean)	gc_1	gc_2	gc_3	gc(mean)
200	3.5x	0.951699	0.950988	0.948229	0.950305	98.466	98.519	98.4933	98.4928
200	2x	0.93977	0.941977	0.943169	0.941639	98.2336	98.2358	98.243	98.2375
200	1.5x	0.938099	0.938198	0.938106	0.938134	98.2368	98.0957	98.0026	98.1117
200	1x	0.918644	0.923569	0.914986	0.919066	97.6599	97.626	97.7745	97.6868
200	0.5x	0.894357	0.905989	0.908643	0.902996	97.169	97.2199	97.3108	97.2332
400	3.5x	0.95689	0.951699	0.95157	0.953386	98.7856	98.5989	98.3161	98.5669
400	2x	0.948124	0.948097	0.948109	0.94811	98.4998	98.5099	98.5125	98.5074
400	1.5x	0.943198	0.94357	0.943128	0.943298	98.46	98.3287	98.5676	98.4521
400	1x	0.941987	0.93865	0.940335	0.940324	98.3188	98.2486	98.3499	98.3057
400	0.5x	0.927556	0.931979	0.931628	0.930388	97.9456	97.7659	98.2292	97.9802
ga:genotypic accuracy gc: genotypic concordance

## Sheet: Chromosome 30
Table S2 Imputation performance for three repeatedly sampled samples from the 617 animals
Size	Depth	ga_1	ga_2	ga_3	ga(mean)	gc_1	gc_2	gc_3	gc(mean)
200	3.5x	0.948317	0.950366	0.949491	0.949391	98.3568	98.466	98.5118	98.4449
200	2x	0.943997	0.940749	0.937607	0.940784	98.2784	98.2844	98.277	98.2799
200	1.5x	0.936759	0.934985	0.935581	0.935775	98.05	97.9569	98.2212	98.076
200	1x	0.920958	0.926895	0.916494	0.921449	97.7966	97.6987	97.7678	97.7543
200	0.5x	0.879554	0.889467	0.899071	0.889364	97.0579	97.1299	96.9081	97.0319
400	3.5x	0.952687	0.95069	0.950915	0.951431	98.507	98.519	98.5218	98.5159
400	2x	0.947035	0.947257	0.947448	0.947247	98.4035	98.4255	98.437	98.422
400	1.5x	0.943957	0.944569	0.944332	0.944286	98.3599	98.319	98.3511	98.3433
400	1x	0.940855	0.94259	0.942505	0.941983	98.3565	98.4979	98.1673	98.3405
400	0.5x	0.925666	0.931566	0.929036	0.928756	97.9519	97.9236	98.0315	97.969
ga:genotypic accuracy gc: genotypic concordance
