# Supplementary material for: Towards a Cost-Effective Implementation of Genomic Prediction Based on Low Coverage Whole Genome Sequencing in Dezhou Donkey
Source: Front Genet. 2021 Nov 3;12:728764. doi: 10.3389/fgene.2021.728764 (PMC8595392; doi:10.3389/fgene.2021.728764)
Supplement: Supplementary file 2 [file Table3.XLSX]

## Sheet: Single trait birth weight
Table S3 Accuracies and biases of genomic prediction in each fold of the 12-fold cross validation
		Genotype-based G matrix					Dosage-based G matrix
Accuracy	Fold	130K	220K	410K	2.3M	1.4M	130K	220K	410K	2.3M	1.4M
	1	0.234103	0.230185	0.238253	0.234598	0.226307	0.234008	0.229994	0.238096	0.234496	0.226118
	2	0.284119	0.290147	0.29137	0.272251	0.26162	0.284139	0.290034	0.291366	0.272271	0.261871
	3	0.55919	0.557258	0.562496	0.53702	0.528754	0.558941	0.557187	0.562541	0.537038	0.528833
	4	0.312813	0.322064	0.319033	0.305453	0.329132	0.313236	0.32231	0.319167	0.305519	0.329183
	5	0.196821	0.222692	0.228868	0.230524	0.218719	0.196481	0.222464	0.228716	0.230568	0.218895
	6	0.273833	0.277536	0.292337	0.293171	0.274621	0.273522	0.277078	0.292033	0.293035	0.274679
	7	0.278955	0.289528	0.293093	0.263326	0.247995	0.278415	0.289109	0.29273	0.263249	0.248051
	8	0.107917	0.0931967	0.10764	0.0788514	0.0737009	0.107739	0.0930302	0.107522	0.0788413	0.0738293
	9	0.0535058	0.0600183	0.0792651	0.0607483	0.0531355	0.0534134	0.0597747	0.0791776	0.0606928	0.0530622
	10	0.222051	0.2309	0.235218	0.23827	0.230298	0.222076	0.230947	0.23522	0.238263	0.230311
	11	0.50646	0.506668	0.502227	0.479348	0.486375	0.506405	0.506622	0.502147	0.479191	0.486151
	12	0.395826	0.401893	0.41629	0.406247	0.398129	0.396155	0.401983	0.416393	0.406311	0.398138
	MEAN	0.285466	0.290174	0.297174	0.283317	0.277399	0.285377	0.290044	0.297092	0.28329	0.277427
	SE	0.0405446	0.040423	0.0393141	0.0388683	0.0395534	0.0405552	0.0404416	0.0393273	0.0388684	0.0395463
Bias	1	-0.36833	-0.398	-0.379474	-0.359344	-0.354271	-0.368412	-0.39821	-0.379505	-0.359287	-0.354625
	2	0.102194	0.110485	0.0770629	0.0362957	-0.006598	0.102933	0.110432	0.0774239	0.0367197	-0.0051757
	3	1.88502	1.83567	1.75097	1.66403	1.67127	1.88313	1.83643	1.75211	1.66457	1.67191
	4	0.29283	0.301389	0.234218	0.22357	0.369879	0.295856	0.303379	0.235476	0.224542	0.370509
	5	-0.283798	-0.178701	-0.192812	-0.157419	-0.182346	-0.284946	-0.179187	-0.193102	-0.156779	-0.181029
	6	0.105611	0.0989884	0.12815	0.162118	0.101412	0.104781	0.0977768	0.127418	0.161792	0.10192
	7	-0.0861925	-0.0464573	-0.0624899	-0.141829	-0.19237	-0.0876972	-0.0471899	-0.0632896	-0.141685	-0.191893
	8	-0.567083	-0.629343	-0.579184	-0.686564	-0.701702	-0.567659	-0.629767	-0.579447	-0.686451	-0.701103
	9	-0.81156	-0.79087	-0.724873	-0.786413	-0.812189	-0.811802	-0.791572	-0.725027	-0.786537	-0.812415
	10	-0.241172	-0.209694	-0.211004	-0.147936	-0.171649	-0.24056	-0.20896	-0.210723	-0.147861	-0.171615
	11	0.405168	0.427155	0.371464	0.344284	0.374152	0.406073	0.428379	0.372312	0.344568	0.373845
	12	0.325185	0.306824	0.325871	0.366556	0.348525	0.328099	0.308782	0.32749	0.36784	0.349712
	MEAN	0.0631559	0.0689535	0.0614917	0.0431121	0.0370095	0.0633163	0.0691912	0.0617613	0.0434531	0.0375033
	SE	0.189016	0.185594	0.175444	0.174063	0.178002	0.188993	0.185731	0.175571	0.174117	0.17804
marker sets 130K ~ 2.3M were derived from the original sequence data with average depth of 3.5x; marker set 1.4M was from sequence data with depth of 1x. accuracy is defined as the correlation between GEBVs and corrected phenotypes. bias is defined as 1- regression coefficient of GEBVs on corrected phenotypes.

## Sheet: Single trait weaning weight
Table S3 Accuracies and biases of genomic prediction in each fold of the 12-fold cross validation
		Genotype-based G matrix					Dosage-based G matrix
Accuracy	Fold	130K	220K	410K	2.3M	1.4M	130K	220K	410K	2.3M	1.4M
	1	0.257953	0.25758	0.263389	0.255798	0.249679	0.257991	0.258053	0.263303	0.255795	0.249616
	2	0.235863	0.237731	0.239626	0.244443	0.236246	0.235862	0.237963	0.239579	0.244401	0.236179
	3	0.156645	0.157853	0.159577	0.154028	0.153243	0.156531	0.156645	0.159398	0.153923	0.153307
	4	0.490006	0.491242	0.489636	0.497129	0.497761	0.490076	0.490806	0.489938	0.497173	0.497924
	5	0.201437	0.201482	0.209557	0.191805	0.191376	0.201065	0.201437	0.209361	0.19182	0.191428
	6	0.332007	0.332413	0.33782	0.332455	0.332705	0.332005	0.332007	0.337768	0.332433	0.332782
	7	0.188159	0.187235	0.198841	0.186838	0.184811	0.188149	0.188359	0.198597	0.186797	0.184679
	8	0.274966	0.275433	0.267925	0.246975	0.240964	0.274905	0.274966	0.267852	0.246921	0.240948
	9	0.0543667	0.0542707	0.0590993	0.0586716	0.0811922	0.0543433	0.0543667	0.0589077	0.0586655	0.0810518
	10	0.240811	0.240761	0.241232	0.248851	0.235359	0.240931	0.240811	0.241339	0.248885	0.235347
	11	0.0829829	0.0831893	0.0866292	0.0773993	0.0701255	0.082897	0.0829829	0.0865304	0.0774491	0.0700819
	12	0.190799	0.195179	0.194353	0.185903	0.183985	0.190849	0.194999	0.194275	0.185853	0.183947
	MEAN	0.2255	0.226197	0.228974	0.223358	0.221454	0.225467	0.226116	0.228904	0.223343	0.221441
	SE	0.0314759	0.031519	0.0310886	0.0318984	0.0313127	0.031487	0.0314963	0.0311201	0.0319011	0.0313297
Bias	1	0.436462	0.435588	0.455786	0.464015	0.423869	0.437572	0.436462	0.456424	0.464565	0.424348
	2	-0.221295	-0.22338	-0.208164	-0.148124	-0.170677	-0.221162	-0.221295	-0.207914	-0.148074	-0.170736
	3	0.106592	0.0638216	0.0301133	0.0316215	0.038117	0.106474	0.106592	0.0291319	0.0308145	0.0386481
	4	1.40745	1.42494	1.38191	1.60061	1.67886	1.41285	1.40745	1.38694	1.60213	1.68171
	5	0.323877	0.290921	0.26839	-0.179698	0.200627	0.322035	0.323877	0.268088	-0.180382	0.20201
	6	0.767518	0.785583	0.863804	0.874871	0.904058	0.769035	0.767518	0.864563	0.875349	0.905519
	7	-0.313447	-0.265793	-0.253856	-0.293614	-0.3034	-0.313889	-0.313447	-0.254538	-0.293594	-0.303819
	8	0.447903	0.384704	0.403995	0.319233	0.291249	0.449105	0.447903	0.404697	0.319518	0.291521
	9	-0.702539	-0.710996	-0.663759	-0.663679	-0.533585	-0.702394	-0.702539	-0.664631	-0.663523	-0.53418
	10	0.350228	0.382459	0.372533	0.46601	0.370335	0.352118	0.350228	0.374133	0.466697	0.370949
	11	-0.643903	-0.65317	-0.617264	-0.657337	-0.680729	-0.643974	-0.643903	-0.617451	-0.656992	-0.680852
	12	0.0020349	0.0429859	-0.0121851	-0.0316851	-0.0279324	0.0021977	0.0020349	-0.0118835	-0.031531	-0.0278883
	MEAN	0.163407	0.163139	0.168441	0.148519	0.182566	0.164164	0.163407	0.168963	0.148748	0.183103
	SE	0.165307	0.165737	0.163034	0.178964	0.177743	0.165661	0.165307	0.163393	0.179075	0.177988
marker sets 130K ~ 2.3M were derived from the original sequence data with average depth of 3.5x; marker set 1.4M was from sequence data with depth of 1x. accuracy is defined as the correlation between GEBVs and corrected phenotypes. bias is defined as 1- regression coefficient of GEBVs on corrected phenotypes.

## Sheet: Single trait vs two traits
Table S3 Accuracies and biases of genomic prediction in each fold of the 12-fold cross validation
Accuracy	Fold	single-trait_BW	two-trait_BW	single-trait_WW	two-trait_WW
	1	0.238096	0.256423	0.263303	0.355112
	2	0.291366	0.281438	0.239579	0.372229
	3	0.562541	0.615569	0.159398	0.425621
	4	0.319167	0.461309	0.489938	0.335449
	5	0.228716	0.32007	0.209361	0.202974
	6	0.292033	0.282907	0.337768	0.538215
	7	0.29273	0.344933	0.198597	0.303313
	8	0.107522	0.170079	0.267852	0.362077
	9	0.0791776	0.149868	0.0589077	0.00390777
	10	0.23522	0.26114	0.241339	0.347118
	11	0.502147	0.449885	0.0865304	0.198289
	12	0.416393	0.452644	0.194275	0.171588
	MEAN	0.297092	0.337189	0.228904	0.301324
	SE	0.0393273	0.0373293	0.0311201	0.0383714
Bias	1	-0.379505	-0.324252	0.456424	0.487352
	2	0.0774239	-0.0858237	-0.207914	-0.0772161
	3	1.75211	1.29204	0.0291319	0.83996
	4	0.235476	0.457424	1.38694	0.0242003
	5	-0.193102	-0.0254337	0.268088	-0.191311
	6	0.127418	-0.0702092	0.864563	1.22127
	7	-0.0632896	-0.287096	-0.254538	-0.157286
	8	-0.579447	-0.469037	0.404697	0.293099
	9	-0.725027	-0.597207	-0.664631	-0.983084
	10	-0.210723	-0.221431	0.374133	0.540194
	11	0.372312	0.213132	-0.617451	-0.326669
	12	0.32749	0.357914	-0.0118835	-0.271957
	MEAN	0.0617613	0.0200019	0.168963	0.116546
	SE	0.175571	0.141262	0.163393	0.163815
markerset = 410k；G = Dosage-based G matrix； BW: birth weight WW: weaning weight accuracy is defined as the correlation between GEBVs and corrected phenotypes. bias is defined as 1- regression coefficient of GEBV on corrected phenotypes.
