# Supplementary material for: Towards a Cost-Effective Implementation of Genomic Prediction Based on Low Coverage Whole Genome Sequencing in Dezhou Donkey
Source: Front Genet. 2021 Nov 3;12:728764. doi: 10.3389/fgene.2021.728764 (PMC8595392; doi:10.3389/fgene.2021.728764)
Supplement: Supplementary file 4 [file Table1.XLSX]

## Sheet: TableS1
Table S1 Imputation performance for three repeatedly sampled low depth sequence datasets from the 3.5x sequence data (Chr19, sample size = 200)
Depth	Sampling	Genotypic accuracy	Genotypic concordance
0.5x	1	0.905989	97.2199
	2	0.903479	97.2199
	3	0.906985	97.2297
1x	1	0.918644	97.6599
	2	0.918249	97.6574
	3	0.918758	97.6789
1.5x	1	0.938099	98.2368
	2	0.934343	98.0468
	3	0.934705	98.0788
